# Supplementary material for: Temperature Responsive Polymer Conjugate Prepared by “Grafting from” Proteins toward the Adsorption and Removal of Uremic Toxin
Source: Molecules. 2022 Feb 3;27(3):1051. doi: 10.3390/molecules27031051 (PMC8839407; doi:10.3390/molecules27031051)
Supplement: Supplementary file 1 [file molecules-27-01051-s001.zip]

Archive with 1 entries (1 files):
- molecules-1568296-supplementary.pdf
